# Supplementary material for: Common Variable Immunodeficiency: A Standardized Patient Case for Second-Year Medical Students
Source: MedEdPORTAL. 2019 Oct 18;15:10837. doi: 10.15766/mep_2374-8265.10837 (PMC6974347; doi:10.15766/mep_2374-8265.10837)
Supplement: Supplementary file 1 — A. SP Case.docx B. SP Training Notes.docx C. PE Cards.docx D. Moulage.docx E. Door Chart and Instructions.docx F. Postencounter and Rubric.docx G. SP Checklist.docx [file mep-15-10837-s001.zip]

Archive with 8 entries (8 files):
- _Educational_Summary_Report_10837.pdf
- A. SP Case.docx
- B. SP Training Notes.docx
- C. PE Cards.docx
- D. Moulage.docx
- E. Door Chart and Instructions.docx
- F. Postencounter and Rubric.docx
- G. SP Checklist.docx
